# Supplementary material for: Reframing stigma in Tourette syndrome: an updated scoping review
Source: Eur Child Adolesc Psychiatry. 2023 Dec 30;34(1):19–39. doi: 10.1007/s00787-023-02332-3 (PMC11805784; doi:10.1007/s00787-023-02332-3)
Supplement: Supplementary file 2 — Supplementary file2 (XLSX 50 KB) [file 787_2023_2332_MOESM2_ESM.xlsx]

## Sheet: updated table - smaller
		Methods					Level of Stigma Addressed
Study ID	Title	Country study conducted	Study design	Total participants	Participant description	Study measures	Structural	Community	Interpersonal	Individual
Alalwan 2022	The Assessment of Knowledge about Tourette's Syndrome among Medical Students and Primary Physicians in Riyadh, Saudi Arabia: A Cross-Sectional Study.	Saudi Arabia	Cross sectional study	375	n= 316 medical students, n= 59 primary care physicians	Knowledge survey from Marcks et al. 2004	1) 53-69% awareness of the definition, pathophysiology, and course of TS (healthcare knowledge) 2) Knowledge was similar between medical students and physicians (healthcare knowledge) 3) Only 10% of physicians had ever treated a patient with TS. (healthcare knowledge) 4) 52% thought tics worsened if they were discussed with TS patients (healthcare knowledge) 4) 46% believed that anticonvulsants w…	x	x	x
Atkinson-Clement 2022	How does Tourette syndrome impact adolescents' daily living? A text mining study.	France	Mixed-methods study	62	Adolescents with TS, ages 13-18	YGTSS, Y-BOCS, ASRS, BDI, UPPS, BRIEF	x	x	1) Social stigma was related to fear of disturbing others and self-image in others' eyes, school, family relations, and interactions with strangers. (relationship/interactions with others) 2) Parental perceptions and expectations, whether positive or negative, impact aspects of daily living (relationship/interactions with others) 3) Motor tic severity and their ability to control tics, especially…	1) There was a relationship between a fear of being noticed in general and a fear of being noticed by strangers (perceptions, fears, attitudes, beliefs = pfab) 2) Fear of being mocked or the impact of tics in school (pfab) 3) ADHD related to higher fear of receiving remarks from others (pfab)
Ben-Ezra 2017	Revisiting stigma: Exposure to Tourette in an ordinary setting increases stigmatization.	Israel	Non-randomized experimental study	388	General public exposed to video clip. n = 197 experimental group (watched TS video) , n = 191 control group (watched nature scenery video)	AQ-9	1) Those exposed to the TS video attributed a statistically significant higher level of stigmatization to individuals with TS than those in the control group (general knowledge/attitudes)	1) Those with a higher level of education attributed a statistically significant higher level of stigmatization to individuals with TS with less years of education. (Educational opportunities)	x	x
Bhikram 2021	An international survey of health care services available to patients with tourette syndrome	Canada, United States, Europe, United Kingdom	Cross-sectional Study	123	EU physicians (41%), psychologists (33%), and nurses (6.5%). Countries (n = 21 Canada, n = 33 US, n = 28 UK, n = 41)	None	x	1) Clinician wait times for new TS patients varied from 1-3 weeks (US) to 3-6 months (UK). (access) 2) Large majority booked appointments based on the order of referrals rather than severity or urgency. (access) 3) Telemedicine services were most commonly available in the US and more limited in other regions (availability of services) 4) Diverse interdisciplinary teams were common in the EU, UK, …	x	x
Charania 2022	Bullying Victimization and Perpetration Among US Children with and Without Tourette Syndrome.	United States	Prevalence study	51001	Self-reported diagnosis of TS ages 6-17		x	x	1) Overall prevalence of bullying victimization was statistically higher among children who have ever been diagnosed with TS (56.1%) compared with 21.6% among those without TS (harassment/abuse) 2) Bullying perpetration was statistically higher among those ever diagnosed with TS (20.7%), compared with 6.0% among without (harassment/abuse) 3) The prevalence of any bullying involvement among childr…	x
Cuenca 2015	Perceptions of treatment for tics among young people with Tourette syndrome and their parents: a mixed methods study.	UK	Mixed-methods study	337	Parent/caregivers of youth (<17) with TS or tic disorders. Qualitative: n= 42 youth with TS, age 10- 17, mean age = 13 Quantitative: n = 295 parent survey	Adapted online self-report YGTSS	1) Healthcare professionals had insufficient knowledge to recognize TS and limited training in providing adequate treatment, which created variability in healthcare services received. (healthcare knowledge)	1) Young people felt there were difficulties in receiving specialist treatment such as delays, cancellation, or insufficient funding (access) 2) 32% of parents felt it was difficult to get a referral to a specialist and access the appropriate care (access) 3) 16% of parents felt the process of diagnosis was long and difficult (access) 4) Perceived barriers to behavioral therapies by youth include…	x	1) Some young people felt medication for tics allowed them to feel less self-conscious about their tics and disguise them better in public (pfab) 2) Young people felt worried, anxious, and stressed in relation to their tics in social situations and these emotions worsened their tics (pfab)
Eaton 2016	Changes in Socio-Emotional and Behavioral Functioning After Attending a Camp for Children with Tourette Syndrome: A Preliminary Investigation.	United States	Pre-to-Post Cross-sectional study	84	Campers with TS, n = 37, age 8-18, mean age 12.32 Caregivers of campers, n = 47, ages 18-47, mean age 42.98	PCS, CATIS, MASC, Peer comparison, TODS-PR, SCAS-P	x	x	x	1) After attending camp, campers endorsed significantly higher levels of social self-competence and more favorable attitudes toward having TS (pfab)(internalization) 2) There were no significant changes for pre-to-post camp general self-competence, social, or separation anxiety (internalization) 3) Campers tended to feel more different compared to peers in general, which improved significantly af…
Edwards 2017	A Qualitative Exploration of the Experiences of Children and Adolescents with Tourette Syndrome.	Canada	Mixed-methods study	13	Youth with a confirmed diagnosis of TS, age range 6-17, average = 10.2 years, 77% male.	PQ, parent report YGTSS	1) Participants generally had poor or limited understanding of the general causes of tics and TS (general knowledge/attitudes)	x	1) Participants described a range of social reactions in response to their tics from acceptance of family, and curiosity from peers, to bullying. (relationship/interactions with others)(harassment/abuse) 2) Tics are distracting and disruptive in social activities such as school, sports, and/or leisure activities. (social environment)	1) Embarrassment, worry and irritation were prominent emotions reported by participants in discussing the experiences living with TS (pfab)
Evans 2015	Parenting interventions in tic disorders: an exploration of parents' perspectives.	UK	Q-methodology	23	Parents or caregivers of children with tic disorders, n = 23, 13% male.	None	x	x	1) Parents strongly endorsed the importance of the parent-child relationship and the impact of family environments on children's well-being (relationship/interactions with others) 2) Parents recognized the importance of parental thoughts and feelings in moderating parental behavior and the role of parenting interventions in providing space to reflect on this (relationship/interactions with others…	x
Evans 2016	Parenting Interventions for Children with Tic Disorders: Professionals' Perspectives.	UK	Q-methodology	25	Variety of healthcare professionals	None	1) Lack of professional knowledge around tic disorders was perceived as a barrier to non-specialist services offering parenting interventions for TS (healthcare knowledge) 2) Current lack of research in parenting interventions is a barrier to treatment (resource allocation)	x	1) Professionals endorsed the importance of family environments and parental views on children's well beings. (relationship/interactions with others) 2) Professionals view parenting interventions as providing a reflective environment where parents could explore and re-evaluate their views to facilitate acceptance, adjustment, and hope. (relationship/interactions with others) 3) Professionals agre…	x
Fernández de la Cruz 2021	Driving with Tic Disorders: An International Survey of Lived Experiences.	US, Norway, UK, Canada, Sweden, Netherlands, Germany, and other countries	Cross-sectional Study	228	Adults with self-reported confirmed diagnosis of TS. 41% male. Driver's license n = 200, no license n = 28	ATQ	1) 13% needed a doctor 's note supporting their driver's license application (discriminatory policies/practices) 2) 5% individuals the doctor or licensing agency told them they could not drive because of their docs (discriminatory policies/practices) 3) 2.5% cases the license was revoked because of the tics (discriminatory policies/practices) 4) Some participants did not disclose their diagnosis …	x	x	1) Some participants did not disclose their diagnosis or purposefully tried to conceal it during the lessons/exam because of the fear it would hinder their chance of getting a license (anticipated discrimination)
Fletcher 2021	Developing a provincial patient support network for children and families affected by Tourette syndrome and/or obsessive-compulsive disorder: results of a stakeholder consultation.	Canada	Mixed-methods study	150	English-speaking parents/caregivers of youth with a formal diagnosis of TS and/or OCD. Survey n = 140 parents, mean age = 43; Interview n = 10 parents, all mothers,	None	1) Lack of properly trained therapists and doctors leads to long wait lists, misdiagnosis, and lost opportunities and patients go without interventions (healthcare knowledge)	1) 23% parents accessed resources to teach other students in the classroom about TS and/or OCD as a way to address stigma or bullying (educational opportunities) 2) Cost and travel to receive health care is prohibitive for some (access/financial barriers) 3) Schools often lack the levels of knowledge and preparedness to effectively support the learning of children with TS in the classroom. (educa…	x	x
Gutierrez-Colina 2015	The Role of Self-Competence in Health-Related Quality of Life and Behavioral Functioning of Children with Tourette Syndrome.	United States	Cross sectional study	111	Campers (youth) with TS n = 39, ages 8-17, mean age = 12.31 Caregivers of campers n = 72, ages 31-61, mean age 42.98	TODS-PR, PCS, BASC, MASC, SCAS, PedsQL	1) Family income emerged as a significant factor associated with caregiver-reported symptoms of depression and child-reported humiliation fears (socioeconomic factors)	x	x	1) Discrepancies between caregivers'and children's perceptions of social anxiety are the result of children's lack of awareness of their difficulties relating to others. (pfab)
Hanks 2016	Clinical correlates and mediators of self-concept in youth with Chronic Tic Disorders	United States	Cross sectional study	97	Youth with CTD for a duration of 1 year, ages 6-17, mean age = 11.1, 79% male	PH-2, YGTSS, CCSC-R1, CY-BOCS, CDI-S, SNAP-IV, CBCL, PedsQL-FIM	x	x	x	1) Youth with PTD had slightly below average overall level of self-concept with no significant differences between genders (internalization) 2) Self-concept was partially mediated the relationship between tic severity and depressive symptoms (internalization) 3) The interaction between tic-related impairment and avoidance coping strategies, such as social avoidance, moderated youth's overall self…
Iyanda 2022	Bullying Victimization of Children with Mental, Emotional, and Developmental or Behavioral (MEDB) Disorders in the United States.	United States	Prevalence study	23494	Youth with self-reported diagnosis of TS, Median age = 11.65	None	x	x	1) The prevalence of bullying victimization was twice as high in adolescents with TS than younger ones (harassment/abuse) 2) Bullying victimization was highest among children with ADHD and anxiety but lowest among children screened for intellectual disability and TS. (harassment/abuse)	x
Jackson 2019	Bully victimization and child and adolescent health: new evidence from the 2016 NSCH	United States	Prevalence study	22130	Youth with self-reported diagnoses of: Severe birth defects n = 2,095; Chronic physical conditions n = 10, 095; Developmental disorders n = 3,490; Mental health conditions n = 6,450	None	x	x	1) TS bullying victimization odds ratio was 3.51, similar to that of learning disability. (harassment/abuse) 2) Developmental conditions such as TS were more likely to have bullying victimization that severe birth defects (deafness, blindness, cerebral palsy, epilepsy, genetic condition) or chronic physical conditions (allergies, asthma, diabetes, heart condition) (harassment/abuse) 3) Developmen…	x
Lee 2016	'Living with tics': self-experience of adolescents with Tourette syndrome during peer interaction.	Taiwan	Qualitative research	12	Adolescents with a confirmed diagnosis of TS between the ages of 12-18 without language barriers, Average age = 16.6 years, 67% male	None	1) Peers' lack of knowledge, unfamiliarity with, and misunderstanding of TS (general knowledge/attitudes)	x	1) Experiences of peer rejection, mocking, and negative responses of dislike (relationship rejection) (harassment/abuse) 2) Presence of bias against them by some teachers and classmates (relationship/interactions with others) 3) If peers can interact with them in a normal fashion, TS is not a barrier to making friends (relationship/interactions with others) 4) Acceptance, identity, and recognitio…	1) Adolescents avoided the attention of other people depending on the situation (avoidant coping/behaviors) 2) Adolescents intentionally suppressed tics or maintained a distance from others in public. (pfab) 3) Adolescents with TS gradually eradicated their negative emotions and developed the self-confidence to stop caring about what other people said or thought as they grew older. (pfab) 4) Beca…
Lee 2019	Social adjustment experiences of adolescents with Tourette syndrome.	Taiwan	Qualitative research	16	Mandarin-speaking adolescents and young adults with a confirmed diagnosis of TS, 88% males, average age 17.5 years	None	1) Others do not understand the chaotic mental and physical situation of TS (general knowledge/attitudes)	x	1) Others question, sympathize with, or ridicule adolescents with TS. (relationship/interactions with others) (harassment/abuse) 2) Parents may conceal diagnosis of their kid's TS to relatives to avoid losing face. (relationship/interactions with others)(relationship rejection) 3) Acceptance and affirmation by friends helps break myth of existing obstacles in making friends and helps self-confide…	1) Adolescents realize that TS may cause their bodies to project unacceptable social repulsive images (internalization) 2) Adolescents may feel trapped in a negative spiral of lacking confidence (internalization) 3) Aware of being labeled as socially unacceptable stigma (internalization) 4) Adolescents are engulfed in the loneliness of no one understanding their true feelings (pfab) 5) Many adole…
Lee 2019	Beliefs about Tic Disorders and Tourette's Syndrome in South Korea: An Online Panel Survey.	Korea	Cross sectional study	673	The general public, aged 20-64, mean age = 41.77, 50% men	TIPI	1) Older respondents, extroverts, and participants who were less familiar with TS reported stronger beliefs in dietary/environmental causes or treatments of TS (special diets, overexposure to screens, vitamin therapy, bacterial causes, treatment with vitamins). (general knowledge/attitudes) 2) Participants who had higher subjective mental health knowledge and higher scores for the conscientiousne…	x	x	x
Lee 2020	Relationships among Tic Symptoms, Expressed Emotions, and Quality of Life in Tic Disorder Patients	Korea	Cross sectional study	56	Youth and young adults with CTD, ages 8-23, mean age = 11.89, 84% males.	CDI, STAIC, KIDSCREEN-52, Korean-FQ, YGTSS	x	x	1) Negative correlations between total scores on KIDSCREEN and YGTSS, K-FQ, criticism and over-involvement. (relationship/interactions with others) 2) Criticism was positively correlated with over-involvement which means caregivers who are more prone to criticize their children tend to be more involved. (relationship/interactions with others) 3) Bullying had a significant negative correlation wit…	x
Lee 2022	Psychosocial stress, self-esteem, and social adjustment: A moderated mediation analysis in Taiwanese adolescents with Tourette syndrome.	Australia	Cross sectional study	118	Mandarin-speaking adolescents and young adults with a confirmed diagnosis of TS, Ages 12-20, average age 14.5, 85% male	YGTSS, SICATS, SASATS, Rosenberg SES	x	x	x	1) Tic severity was negatively correlated with self-esteem and social adjustment. (internalizatoin) 2) Self-esteem was positively correlated to social adjustment (internalization)
Lemelson 2017	The bird dancer and the warrior king: Divergent lived experiences of Tourette syndrome in Bali.	Bali	Longitudinal person-centered ethnography integrating clinical, psychological, and visual anthropology case studies	2	1 Balinese man in mid-20s, 1 Balinese woman in mid-30s	None	1) Gender differences significantly impacted the experience of the disorder, highlighting pre-existing structural restrictions and vulnerabilities placed on Balinese women (general knowledge/attitudes, inequities) 2) Caste played a role in the impact of symptoms, particularly when intersecting with gender, again because of the freedoms and prohibitions accorded men and women of different castes (…	1) Frequently punished in classroom due to tics and due to perceived defiance and family's embarrassment of her condition was removed from school in 4th grade and never returned. (discriminatory environments) 2) Tic medications were expensive, so the family discontinued treatment, which only reinforced their beliefs that her problem could not be solved by medical means (financial barriers, cultur…	1) Social rejection by peers (relationship rejection) 2) Her siblings suffered too, as the stigma of an unknown illness in the family rendered them undesirable marriage partners (relationship/interactions with others) 3) Family rejection: Her brother occasionally mocked and beat her, and her father said that if she could not be cured, he wished that she would die. (relationship rejection) 4) Neig…	x
Liu 2017	The Subjective Quality of Life in Young People With Tourette Syndrome in China.	China	Cross sectional study	214	Youth with TS n = 107, 86% males, average age = 10.1; Control youth without TS n = 107, 55% males, average age = 9.9	ISLQ, FES-CV, YTGSS	x	x	1) In comparison with control, young people with TS engaged less in home and social activities, communicated less with adults in their family, felt more insecure about home, been over controlled and witnessed more family arguments. (social environment) (relationship/interactions with others) 2) More severe tics may have a widespread negative influence on social activities within and outside the h…	1) Comparisons indicated that more severe tics were associated with signs of insecurity (internalization)
Liu 2023	Cross-sectional investigation of quality of life determinants among children with tic disorders: The roles of family environmental and clinical factors.	China	Cross sectional study	363	Youth with TS, 80% male, median age 7.57	YGTSS, CBCL, Peds-QoL Generic Core Scale Chinese Version, Family environmental survey	x	1) Higher paternal education level predicted higher QoL in physical functioning (educational opportunities) 2) Higher maternal education level predicted higher QoL in social functioning (educational opportunities)	1) Not fully involvement parents predicted lower QoL in physical functioning (relationship/interactions with others) 2) Democratic parenting predicted higher QoL in emotional, social-psychological, and social functioning but lower total QoL (relationship/interactions with others) 3) Inharmony family relationships predicted lower QoL in emotional functioning (relationship/interactions with others)	x
Ludlow 2018	A qualitative exploration of the daily experiences and challenges faced by parents and caregivers of children with Tourette's syndrome.	UK	Qualitative research	15	Parents/caregivers of children with TS, 27% males, included 3 couples interviewed separately	None	1) Many parents (12/15) talked about how and when they share with others that their child has TS, there will automatically be an assumption that they have coprolalia.(general knowledge/attitudes) 2) Even the professionals seem to lack an accurate understanding of TS (healthcare knowledge) 3) Some family members lacked understanding about TS (6 out of 15), particularly the older generation (genera…	1) Financial concerns as a consequence of their children's tic were also raised (replacing broken items related to tics) (financial barriers) 2) Negative experiences of school and education made up of many challenges such as concentrating in class, unhelpful responses by school staff to their tics and difficulties with fellow students. (discriminatory environments) 3) The theme of education was d…	1) Wide-ranging daily struggles were highlighted, including being able to hold down a job due to the difficulty with finding appropriate childcare for complex needs, or having to leave a public places like supermarkets when the tics are aggravated (social environment). 2) Caregivers feel responsible for other people's responses and reaction to their child's TS (relationship/interactions with othe…	x
Ludlow 2022	British teachers' knowledge and awareness of Tourette syndrome in children attending mainstream school	UK	Qualitative research	8	Qualified teacher for at least 2 years who was initially trained in the UK, 25% male, 46.25	None	1) Teachers highlighted their lack of prior knowledge of TS, with 5/8 teachers stating their interpretation of this condition was mainly drawn from other sources, such as the media, searches of reputable organizations on the internet (3/8) or speaking with other professionals with expertise or experience in TS (2/8) (media messaging about TS) 2) Teachers felt limited by wider ignorance around TS,…	1) Although 7/8 teachers described their mainstream school as an inclusive environment and 4/8 teachers stated their school accepted and accommodated differences or diversity among children with specific needs, most teachers revealed their professional training did not adequately prepare them to understand children with special needs. (educational opportunities) 2) Irrespective of the initial tea…	1) Teachers felt the necessity to acknowledge the impact of a child's tics on other children in the class and their families (relationship/interactions with others)	x
Malli 2017	"I'm not being rude, I'd want somebody normal": Adolescents' Perception of their Peers with Tourette's Syndrome: an Exploratory Study.	UK	Qualitative research	22	English-speaking adolescents (14-17) without TS, 23% males	None	1) Participants felt the uncontrollability and randomness of the tics may inevitably create danger, leading to a feeling that physical distance had to be maintained in the interest of self-preservation (general knowledge/attitudes) 2) Few respondents were skeptical about the uncontrollability of the symptomology; insinuating that tics were exaggerated and responsible (general knowledge/attitudes)…	x	x	x
Malli 2019	"Tourette's Is a Lonely Place": an Interpretative Phenomenological Analysis of the Personal Experience and Identity of Adults with Tourette's Syndrome	UK	Interpretative Phenomenological Analysis	16	English-speaking adults with confirmed diagnosis of TS, 75% male	None	x	x	1) Most interviewees described how their symptomology was discredited, by their parents, teachers and siblings as a regular occurrence since childhood. (relationship/interactions with others) 2) Their tics were dismissed as simply behavioural problems in the past, which led to negative judgement by others. (relationship/interactions with others) 3) Families attributed blame to them, as well as a …	1) Some participants did not perceive TS to be self-defining and did not internalize it as a salient part of their social identity.This was achieved by making social downward comparison, through focusing on other people with TS who were worse off than themselves (internalization) 2) Some participants also believed that the condition had afforded them an opportunity for self-development and felt t…
Malli 2022	Stigma and Adults with Tourette's Syndrome: "Never Laugh at Other People's Disabilities, Unless they have Tourette's-Because How Can You Not?"	UK	Mixed-methods study	199	Adults residing in the UK with a formal diagnosis of TS for at least one year. Survey n = 199, mean age 31.95, 46.1% males; Interview n = 20, mean age = 33.5, 70% males	Adapted version of DISC-12, PedsQL	1) No differences concerning Enacted Discrimination were found for any demographic variable such as age, gender, education, ethnicity and marital status (socioenconomic factors) 2) Jokes did not merely cement stereotypes in the public's mind but also actively contributed to stigmatization and the construction of otherness (general knowledge/attitudes) 3) Participants expressed a concern that port…	1) The global result of being discriminated to any degree indicated that the life domains, which the participants were more affected in were education (75.4%), public transport (60.8%), getting a job (54.3%) and housing (37.7%) (discriminatory environments) 2) Some described being denied access to work development opportunities, including training, or were not being provided with flexible work ar…	1) The global result of being discriminated to any degree indicated that the life domains, which the participants were more affected were social life (71.4%), making or keeping friends (68.3%), family (57.8%), dating (57.3%), personal security and safety (37.2%), and parenting (25.1-27.1%), (relationship/interactions with others) (social environment)(harassment/abuse) 2) The majority of the parti…	1) Many participants also claimed to have internalized public attitudes and endorsed self-stereotyping, self-prejudice and self-discrimination. (internalization) 2) One participant attested to feeling inferior, agreeing with the public belief that people with disabilities have more undesirable attributes, skills and abilities and subsequently saw himself as having a devalued social identity (inte…
Mataix-Cols 2022	Association of Tourette Syndrome and Chronic Tic Disorder With Violent Assault and Criminal Convictions.	Sweden	Cohort study	7791	Lifetime diagnosis of TS of CTD based on Swedish versions of ICD codes and > 3 years old, 76% male, median age of first TS diagnosis = 13.4	None	1) TS or CTD is associated with a 3-fold increased risk of violent crime convictions (discriminatory policies/practices) 2) Women with TS or CTD had a higher relative risk of convictions for violent offenses than did men ( inequities) 3) In absolute terms, the cumulative incidence of any nonviolent crime conviction was 39% in individuals with TS or CTD, compared with 18% in the general population…	x	1) People with TS or CTD had a 2-fold increased risk of any violent, sexual, and nonsexual assault, compared with unaffected individuals from the general population (harassment/abuse)	x
O'Hare 2015	Factors impacting the quality of peer relationships of youth with Tourette's syndrome.	Australia	Mixed-methods study	194	Parents of youth with TS n = 86, 9% male; and parents of youth with no reported medical or psychiatric diagnosis (control group), n = 108 of age and gender-matched peers, 11% male. Qualitative interview n = 22 of parents of youth with TS, 0% male	PedsQL, SDQ, AQC	x	x	1) Almost half (n = 37, 45 %) of the TS group believed their child was stigmatized by their TS (harassment/abuse) 2) Mothers attributed reduced motivation for peer interaction to factors associated with TS symptoms including social anxiety (14 %), difficulty maintaining friendships (23 %) and having a low level of interest in classmates (32 %). (relationship/interactions with others)	1) Mothers attributed reduced motivation for peer interaction to factors associated with TS symptoms fear of bullying, teasing and rejection (18 %) and inability to spend long periods of time with friends due to efforts to suppress tics (27 %) (pfab)(avoidant coping/behaviors)
O'Hare 2016	Recognising and Treating Tourette's Syndrome in Young Australians: A Need for Informed Multidisciplinary Support	Australia	Cross sectional study	194	Parent of youth with a formal diagnosis of TS between 7-16 years: n = 86, 84% males, mean age = 11.4; Parents of youth child or adolescent with no known psychiatric or serious medical diagnosis between 7-16 years (control group) n = 108, 79% males, mean age = 11.3	SDQ, PTQ	1) 80% expressing dissatisfaction with the level of knowledge in regard to TS demonstrated by health professionals. (healthcare knowledge)	1) Over two thirds of the TS group parents expressed dissatisfaction with the level of support received within the education system (educational opportunities) 2) Half of the TS group parents encountered difficulty accessing health and mental health services (access) 3) Almost 80% of youth with TS were receiving treatment from a health or allied heath professional, and 20% were not receiving care…	1) 50% rate of stigma for those diagnosed with TS (harassment/abuse)	x
O'Hare 2016	The Impact of Tic Severity, Comorbidity and Peer Attachment on Quality of Life Outcomes and Functioning in Tourette's Syndrome: Parental Perspectives.	Australia	Cross sectional study	194	Parents of youth with a formal diagnosis of TS n = 86, 9% male, child's mean age = 11.44, child 71% male; Parents of peers with no known psychiatric or medical diagnosis (control group) n = 108, 11% male, child's mean age = 11.30, child 79% male	PedsQL, PTQ, SDQ, AQC,	x	x	1) Youth with TS were found to experience a higher rate of insecure peer attachment than controls. (relationship/interactions with others) 2) 38 % of TS children reported difficulty when making friends, compared with 4 % of the control sample (relationship/interactions with others) 3) The physical functioning of youth with TS was moderated by increased peer problems relative to controls. This may…	x
O'Hare 2017	Youth with Tourette syndrome: Parental perceptions and experiences in the Australian context	Australia	Qualitative research	22	Biological mothers of youth diagnosed with TS, child ages 7-19 years, M age = 12, 91% males	None	1) The widespread lack of understanding and acceptance of TS, experienced by those diagnosed and their families, was a critical contributor to parenting stress for 95% of the participants. This had wide-ranging adverse consequences including such as delayed or mistaken diagnosis, inadequate school support, relationship breakdowns, misattribution of blame and responsibility for symptoms and behavi…	1) The process of diagnosis was highly traumatic for the majority (90%). Many (55%) had to drive the diagnostic process by proactively assuming the role of educator for the professionals they consulted, and described being invalidated and dismissed during this process. (access, discriminatory environments)	1) Parental difficulty maintaining a sense of optimism regarding a normal future for the child and in the face of the youth's symptoms. (relationship/interactions with others) 2) Participants (78%) also identified parenting dilemmas that were a function of the difficulties they experienced when attempting to disentangle TS and comorbid symptoms from behavior that would usually be construed as chi…	x
Pine 2022	Perceptions of Parents and Caregivers in New Zealand: Educational Experiences of their Children with Tourette Syndrome	New Zealand	Mixed-methods study	75	Parents/caregivers of youth with TS, 13% male caregivers, 65% male children	None	1) Most people think Tourette's is just swearing, so education is essential (general knowledge/attitudes)	1) Some parents reported that accommodations were not available, even when specific requests were made. (educational opportunities) 2) A key factor discussed by parents was the provision (or lack) of a space, room, or area where the student can if they wish to have space to tic privately, rest, refocus, or vent, as needed. (educational opportunities)	x	x
Rodin 2021	Why don't children in Uganda have tics? A mixed-methods study of beliefs, knowledge, and attitudes of health professionals.	East Africa	Mixed-methods study	152	Healthcare professionals (21 medical doctors, 52 nurses, 22 psychiatric clinical officers, 30 psychologists, 7 social workers, 2 occupational therapists, 14 students, and 4 reports were not completed). Qualitative interview n = 6	None	1) The most prevalent challenge identified by health professionals was a lack of knowledge about tic disorder (75.9%). (healthcare knowledge) 2) The common misdiagnoses included: seizure-related disorders (such as epilepsy), other neurodevelopmental conditions (such as OCD and ADHD), and to a lesser extent, anxiety, mannerisms, or attention-seeking behavior (healthcare knowledge) 3) Almost half (…	1) All professionals described the causal beliefs for tics in a Ugandan community to include supernatural components. These may include tics being attributed to possession by ancestral spirits, possession by demons, or the endeavors of witchcraft. Tics may be considered to be inflicted as a "punishment", due to the wrongdoings by the individual themselves or passed on through ancestors (cultural …	1) Professionals described how children with tics are likely to be hidden away, taken out of school and excluded from social events due to the family's embarrassment and fear that they may vocalize something culturally inappropriate in a setting. (relationship with others)(relationship rejection)(social environment)(social isolation)	x
Schneider 2018	Improving knowledge about chronic tic disorders among child welfare professionals	United States	Cross sectional study	11	Voluntarily completed questionnaire after watching webinar, 90.9% female, mean age = 57.4. 2 (18.2%) were child protection professionals, 1 (9.1%) was a community relations professional with a child welfare agency, and 8 (72.7%) were Guardians ad litem.	None listed	1) Participants' confidence was relatively low across understanding of PTD symptoms in youth, treatment of PTD, ability to detect PTD in youth they work with, ability to differentiate PTD from other youth disorders, and their ability to recommend appropriate support or interventions for youth with PTD (general knowledge/attitudes) (healthcare knowledge)	1) Participants reported limited professional contact with PTD youth (educational opportunities)	x	x
Silvestri 2017	A preliminary examination of self-concept in older adolescents and young adults with Gilles de la Tourette syndrome.	UK	Cross sectional study	22	Adolescents and young adults with a confirmed diagnosis of TS, mean age = 18, 77% male	YGTSS, Y-BOCS, PUTS, MSMS, MASC, STAI-Y, BDI-II	1) Gender or socio-demographic variables, were not associated with decreased self-concept (socioenconomic factors, inequities)	x	x	1) Patients with at least one co-morbid psychiatric diagnosis reported significantly lower self-concept, with more pronounced effects on the competence, academic, affect, and social self-concept domain (internalization)
SoÃ³s 2022	Exploring Social Support in an Online Support Community for Tourette Syndrome and Tic Disorders: Analysis of Postings.	UK	Thematic analysis	510	Community threads (510 initial messages with 3802 replies, posted from 1270 unique usernames)	None	1) Members offered advice regarding legal protection of TS as a disability and suggestions on dealing with discrimination ("they have to reasonably accommodate it and can't fire you for it, under the disability law"). (discriminatory policies/practices) 2) Members shared their experiences of dealing with misrepresentation of TS in the media. (media messaging about TS)	1) Members shared their experiences of dealing with inadequate TS-related health care. (accessibility)	1) Members shared their anecdotal experiences of dealing with others' misunderstandings, such as rude remarks, staring, bullying, abuse, and accusations of "faking" tics (harassment/abuse)(relationship rejection) 2) Members shared the impact of TS on their everyday life was also discussed, for instance, tics limiting people by interfering with schoolwork, everyday activities, social life, or rela…	1) Members discussed whether they disclose their tics to other people (pfab) 2) Members also discussed whether they should embrace or deny their tics (pfab) 3) Members encouraged each other to accept their tics (pfab)
Stacy 2021	Assessing the educational needs of physicians in the management of patients with Tourette syndrome: results of a United States survey on practicing clinicians and caregivers	United States	Cross sectional study	367	Healthcare providers who managed pediatric TS patients weekly. Physicians = 300: 138 were neurologists (including 57 pediatric neurologists) and 162 were psychiatrists (including 42 pediatric psychiatrists). Adult caregivers of youth with TS n = 67: 48% male, mean age = 39, child male 72%, child mean age = 11	None	1) Most physicians (72%) reported that parents have many questions when their child is diagnosed with TS. Other responses to diagnosis that physicians perceived parents to have included denial or disbelief (41%), acceptance (32%), relief (22%), and anger (15%) (general knowledge/attitudes) 2) The majority (60%) of physicians were very or extremely concerned that social stigma related to having a …	x	x	x
Stiede 2021	Cultural Differences in Reactions to Tics and Tic Severity	Australia	Cross sectional study	223	English-reading adult parents or guardians of a child who met parent self-report criteria for TS or PTD. US = 76, UK = 97, Netherlands or Norway = 50	TARS-PR, PTQ	x	1) Stigmatizing attitudes related to TS in the UK may be associated with greater reactions to tics (cultural beliefs)	1) Parents of children with TS from the UK reported that individuals reacted significantly more to their child's tics in school, and public places than participants from the US and Netherlands/Norway. (relationship/interactions with others)	x
Stofleth 2022	"Sorry, I Didn't Mean to Kiss at You": A Descriptive Analysis of Tourette Syndrome in Interpersonal Interactions.	United States	Qualitative research	18	English-fluent adults with self-reported diagnosis of TS, 56% males, median age = 32.4	None	1) Several participants report specifically how others misinterpreted their tics as communicative signals and then responded as if they felt personally attacked. (general knowledge/attitudes) 2) Participants note that others may not know what TS is, but may believe they do, and may further believe that the person with TS is lying about having the condition. (general knowledge/attitudes)	1) Person with TS faced some form of reprimand or disciplinary action from an authority figure, as a result of their tics. attracted unwanted attention for the tics (usually related to ignorance of the cause of the tics/behaviors) and can have implications on education or employment status (discriminatory environments) 2) Participants involved descriptions of being kicked out or removed from vari…	1) Verbal harassment was by far the most common form of unwanted attention that was reported by participants (harassment/abuse) 2) Participants describe their discomfort at being the target of belittling laughter from peers, strangers, and family members (harassment/abuse)(relationship rejection) 3) Four participants described situations in which others, including strangers, approached them to as…	x
Storch 2017	An initial study of family accommodation in children and adolescents with chronic tic disorders.	United States	Cross sectional study	75	60 % male, mean age = 10.68 years TS n = 63, PTD n = 6, provisional tic disorder n = 6	YGTSS, CDRS, TFAS, CBCL, SCARED-P, CSDS-P	1) Neither age nor gender were associated with family accommodation (socioenconomic factors, inequities)	x	1) The most frequently endorsed accommodating behavior was parents modifying their leisure activities or work schedule because of their child's needs, with about 50 % of the parents engaging in these modifications at least once a month. (social environment) 2) Family accommodation appears to manifest more frequently as modifications to the parent's environment rather than to the child's environme…	1) The least frequently endorsed accommodations pertained to modifications of the child's environment, such as helping the child avoid school or academic work due to tics. (avoidance)
Vermilion 2022	Risk Behaviors in Youth With and Without Tourette Syndrome.	United States	Cross sectional study	100	Youth with a confirmed diagnosis of TS n = 52, 42% male, mean age 13.5 years. Youth without TS n = 48, 29% male, mean age 13.5 .	YRBS, DISC-IV, SNAP-IV, YGTSS	x	x	1) Being a victim of bullying at school was reported in 35% of participants with TS and 29% of control participants. (harassment/abuse) 2) In the middle school children, 46% of participants with TS and 30% of control participants reported being bullied at school (harassment/abuse) 3) In the high school children, 13% of participants with TS and 27% of control participants reported being bullied at…	x
Wadman 2016	Supporting students with Tourette syndrome in secondary school: a survey of staff views	UK	Mixed-methods study	63	(36/63) were special education needs coordinators The remainder were teaching assistants (TAs), learning support assistants, learning support, special education needs managers, or other staff all of whom had experience with a student with TS previously.	None	1) Student-related barriers were also noted, including the need for the student to have a statement of special educational needs and concerns over the student missing classwork, lack of funding, time, and space were also potential barriers. (resource allocation)	1) Support strategies suggested by staff included: improving knowledge and understanding in school (educational opportunities) 2) The more difficult strategies to implement, with around 20% rating them as difficult or impossible to do, would require extra staff to supervise and work with the student (support from TAs and individual or small group work). (educational opportunities) 3) Six strategi…	x	x
Wadman 2016	Difficulties experienced by young people with Tourette syndrome in secondary school: a mixed methods description of self, parent and staff perspectives.	UK	Qualitative research	35	Youth with TS 94% males, mean age = 13.11 in conjunction with one or both parents and 1-2 school staff members.	YGTSS, CY-BOCS, Conners 3, SCQ, general cognitive ability, two sub-test form of the Wechsler Abbreviated Scale of Intelligence	x	1) TS-related school difficulties and lack of understanding and support can lead to school avoidance/refusal. (educational opportunities) 2) Most young people detailed instances where they felt the response of a staff member following a tic(s) was not helpful. They had, for example, been told off by their teachers for making noises or pulling faces - wouldn't believe them, told them to shut up, s…	1) The majority of the young people reported that other students in the school had reacted negatively towards them because of their TS. (relationship/interactions with others) 2) Other students stared at them and told them to "stop it" or "shut up". They also described being laughed at and being made fun of and some peers imitated their tics. (harassment/abuse) 3) Some parents reported specific i…	1) Some young people worried about having vocal tics during examinations which would disturb themselves and other students. (pfab) 2) Not knowing how to deal with specific needs can lead to a complete breakdown in attending full time school(avoidant coping/behaviors)
Yang 2019	Medication Adherence and Associated Factors for Children With Tic Disorders in Western China: A Cross-Sectional Survey	China	Cross sectional study	204	77.5% male, median aged 7.69, 37.7% (77/204) were newly diagnosed, 46.1% (94/204) were review patients, and 16.2% (33/204) were recurrent patients.	BMQ, MMAS-8	1) Age of patient, caregiver's age and quality of life were significantly associated with adherence (socioenconomic factors). 2) The caregiver's education level and place of residence were associated with medication adherence. (socioenconomic factors). 3) Living in non-rural areas was more likely to be associated with low adherence (socioenconomic factors). .	x	1) The relationship between caregiver and child and quality of life were associated with medication adherence (relationship/interactions with others) 2) Increasing quality of life was associated with high adherence	1) 40.7% (83/204) had high medication adherence, 23.5% (48/204) had medium adherence, and 35.8% (73/204) had low adherence. (pfab) 2) The univariate analysis found no medication-related factors associated with adherence. (pfab)
AQ-9: Attribution Questionnaire-9; AQC: Attachment Questionnaire for Children; ASRS: Adult ADHD Self-Report Scale; ATQ: Adult Tic Questionnaire; BASC: Behavior Assessment System for Children; BDI-II: Beck Depression Inventory-2; BMQ: Beliefs about Medicines Questionnaire; BRIEF: Behavior Rating Inventory of Executive Function; CATIS: Child Attitude Toward Illness Scale; CBCL: Child Behavior Check…
